# Supplementary material for: Structural Outlier Detection and Zernike–Canterakis Moments for Molecular Surface Meshes—Fast Implementation in Python
Source: Molecules. 2023 Dec 21;29(1):52. doi: 10.3390/molecules29010052 (PMC10779519; doi:10.3390/molecules29010052)
Supplement: Supplementary file 1 [file molecules-29-00052-s001.zip]

Archive with 4 entries (4 files):
- supplement1.pdf
- supplement2.pdf
- supplement3.pdf
- supplement4.pdf
